# Supplementary material for: Loop-Mediated Isothermal Amplification (LAMP) Assay for Detecting Burkholderia cepacia Complex in Non-Sterile Pharmaceutical Products
Source: Pathogens. 2021 Aug 24;10(9):1071. doi: 10.3390/pathogens10091071 (PMC8468478; doi:10.3390/pathogens10091071)
Supplement: Supplementary file 1 [file pathogens-10-01071-s001.zip]

Archive with 2 entries (2 files):
- Supp-LAMP for detecting Burkholderia cepacia complex.pdf
- Table S2. BCC_cluster_multiple sequence alignment (MSA)_summary.xlsx
